# Supplementary material for: Integrated care management for patients following acute stroke: a systematic review
Source: QJM. 2025 Jan 24;118(5):317–28. doi: 10.1093/qjmed/hcaf029 (PMC12341757; doi:10.1093/qjmed/hcaf029)
Supplement: hcaf029_Supplementary_Data [file hcaf029_supplementary_data.zip]

Archive with 5 entries (4 files):
- hcaf029_Supplementary_Data/
- hcaf029_Supplementary_Data/Supplement S1.docx
- hcaf029_Supplementary_Data/Supplement S2.docx
- hcaf029_Supplementary_Data/Supplement S3.docx
- hcaf029_Supplementary_Data/Supplement S4.docx
